# Supplementary material for: Possible association of the Plasmodium falciparum T1526C resa2 gene mutation with severe malaria
Source: Malar J. 2012 Apr 25;11:128. doi: 10.1186/1475-2875-11-128 (PMC3422168; doi:10.1186/1475-2875-11-128)
Supplement: Additional file 1 — Characteristics of 39 Senegalese patients presenting with severeP. falciparummalaria. [file 1475-2875-11-128-S1.xls]

## Sheet: Feuil1
Supplementary Table 1a. Characteristics of 39 Senegalese patients presenting with severe P. falciparum malaria
Patient code	Age (years)	Parasitemia (p/ml)	T1526C SNP
SM01	14	5550	W
SM03	5	264600	M
SM04	8	3210	W
SM05	15	12000	W
SM07	20	9000	W
SM08	12	484800	M
SM10	22	10360	W
SM11	2.5	44900	W
SM12	18	13750	W
SM13	17	51000	W
SM19	22	2850	M
SM20	25	1520	W
SM21	ND	7500	W
SM22	17	153300	W
SM23	9	36400	W
SM24	19	21	W
SM26	14	7500	W
SM27	40	386400	W
SM28	16	1946	W
SM29	22	124	W
SM30	30	14964	M
SM32	24	24500	W
SM33	5	240000	W
SM34	50	990	W
SM35	8	9864	W
SM36	7	3000	W
SM40	63	22800	W
SM43	<1	78250	W
SM44	4	171765	W
SM45	6	300300	W
SM46	6	1710	W
SM47	7	1287	M
SM49	8	5742	W
SM51	11	25654	W
SM53	12	150000	M
SM54	12	222	W
SM55	13	705	W
SM56	16	13090	W
SM57	16	42578	W
