# Supplementary material for: Possible association of the Plasmodium falciparum T1526C resa2 gene mutation with severe malaria
Source: Malar J. 2012 Apr 25;11:128. doi: 10.1186/1475-2875-11-128 (PMC3422168; doi:10.1186/1475-2875-11-128)
Supplement: Additional file 2 — Characteristics of 30 Senegalese patients presenting with uncomplicatedP. falciparummalaria. [file 1475-2875-11-128-S2.xls]

## Sheet: Feuil1
Supplementary Table 1b. Characteristics of 30 Senegalese patients presenting with uncomplicated P. falciparum malaria
Patient code	Age (years)	Parasitemia (p/ml)	T1526C SNP
M01	22	ND	W
M02	22	ND	Not amplified
M03	ND	ND	Not amplified
M04	ND	ND	Not amplified
M05	ND	ND	W
M06	23	ND	W
M07	ND	ND	Not amplified
M08	33	ND	W
M09	26	ND	W
M10	20	ND	W
M11	20	ND	W
M12	ND	ND	W
M13	24	ND	W
M14	20	184	Not amplified
M15	7	ND	W
M16	4	ND	W
M17	15	ND	Not amplified
M18	17	310	W
M19	14	ND	W
M20	19	1296	Not amplified
M21	24	ND	Not amplified
M22	14	2180	Not amplified
M23	45	24420	W
M24	6	ND	W
M25	6	ND	W
M26	8	ND	M/W
M27	ND	ND	Not amplified
M28	6	ND	W
M29	21	3996	W
M30	5	30024	W
