# Supplementary material for: Possible association of the Plasmodium falciparum T1526C resa2 gene mutation with severe malaria
Source: Malar J. 2012 Apr 25;11:128. doi: 10.1186/1475-2875-11-128 (PMC3422168; doi:10.1186/1475-2875-11-128)
Supplement: Additional file 3 — Characteristics of 54 Beninese patients presenting with severeP. falciparummalaria. [file 1475-2875-11-128-S3.xls]

## Sheet: Feuil1
Supplementary Table 2a. Characteristics of 54 beninese patients presenting with severe P. falciparum malaria
Patient code	Age (months)	Sex	Parasitemia(%)	T1526C SNP
S1	24	F	4,5	M
S2	24	M	13,12	W
S3	10	F	2	W
S4	22	M	3,6	W
S5	72	F	65	W
S6	32	M	2	W
S7	9	F	2	W
S8	24	F	48	W
S9	24	M	47	W
S10	24	M	2,4	W
S11	48	F	13	W
S12	26	M	3	W
S13	24	M	8	M
S14	24	M	23	W
S15	45	M	0,2	W
S16	36	M	0,4	W
S17	18	M	0,6	W
S18	54	M	20,6	M
S19	54	F	0,2	W
S21	42	F	3,2	M/W
S22	24	F	10,5	M/W
S23	48	M	24	W
S24	24	F	11,5	W
S25	24	M	36	M
S26	108	M	0,1	W
S27	25	M	0,01	W
S28	36	F	1,5	W
S29	28	M	0,23	M
S30	4	M	12,6	W
S31	32	F	7,8	W
S32	30	F	0,1	W
S33	24	M	1,5	W
S34	42	M	0,6	M
S35	18	F	3	W
S36	30	M	33	W
S37	42	M	01	W
S38	63	M	0,2	W
S39	96	F	0,1	W
S41	72	M	17	M
S42	24	M	6	M
S43	60	M	18	W
S44	26	M	20	W
S45	38	F	8	W
S46	36	F	36	M/W
S47	60	M	3	W
S48	24	M	38	W
S49	60	F	5	W
S50	48	M	0,7	W
S51	30	F	0,2	W
S52	9	F	7	W
S53	20	M	5	W
S54	19	M	5	W
S55	11	M	1,6	W
S56	9	M	1,8	W
