# Supplementary material for: Possible association of the Plasmodium falciparum T1526C resa2 gene mutation with severe malaria
Source: Malar J. 2012 Apr 25;11:128. doi: 10.1186/1475-2875-11-128 (PMC3422168; doi:10.1186/1475-2875-11-128)
Supplement: Additional file 4 — Characteristics of 47 Beninese patients presenting with uncomplicatedP. falciparummalaria. [file 1475-2875-11-128-S4.xls]

## Sheet: Feuil1
				Supplementary Table 2b. Characteristics of 47 beninese patients presenting with uncomplicated P. falciparum malaria
Patient code	Age (months)	Sex	Parasitemia (%)	T1526C SNP
U1	155	M	6,0	W
U2	48	M	1,96	W
U3	144	F	6	W
U4	168	M	4,5	W
U5	48	F	7,5	W
U6	66	M	0,1	W
U8	7	F	8	M/W
U9	16	M	1	W
U10	96	M	2	W
U11	108	M	0,2	W
U12	108	M	0,2	M
U14	72	F	7	W
U15	132	F	2	W
U16	84	M	1,5	W
U17	96	M	5	W
U18	60	F	14	M
U19	120	F	4	W
U20	96	M	1,5	W
U21	36	F	1	W
U22	20	M	12	W
U23	24	F	4	W
U24	72	M	6	W
U25	156	M	0.6	W
U26	132	M	0,1	W
U27	108	M	8	W
U28	60	F	8	W
U30	156	M	0,3	W
U31	120	F	2	W
U33	144	M	2	W
U34	21	F	1	W
U35	168	M	0,4	W
U36	66	M	3	W
U37	108	M	4	W
U38	60	F	0,2	W
U39	60	M	0,2	W
U40	36	F	8	W
U41	108	M	4	W
U42	72	F	0,5	W
U43	48	M	3	W
U44	36	M	1	W
U45	72	F	8	W
U46	1114	M	0,2	W
U47	120	F	3	M/W
U48	132	M	3	W
U49	60	F	8	W
U50	96	F	4	M/W
U51	12	F	4	W
